# Supplementary material for: HER2 Overexpression in Periampullary Tumors According to Anatomical and Histological Classification—A Systematic Review
Source: J Pers Med. 2024 Apr 27;14(5):463. doi: 10.3390/jpm14050463 (PMC11122564; doi:10.3390/jpm14050463)
Supplement: Supplementary file 1 [file jpm-14-00463-s001.zip]

Archive with 1 entries (1 files):
- jpm-2971297-supplementary.pdf
